# Supplementary material for: Widespread effect of N-acetyl-d-glucosamine assimilation on the metabolisms of amino acids, purines, and pyrimidines in Scheffersomyces stipitis
Source: Microb Cell Fact. 2018 Sep 25;17:153. doi: 10.1186/s12934-018-0998-4 (PMC6154936; doi:10.1186/s12934-018-0998-4)
Supplement: Supplementary file 1 — Additional file 1: Table S1. Concentration (nmol/mg DCW) of metabolites in S. stipitis NBRC10063 after 24 h fermentation on glucose, xylose, and GlcNAc and their factor loadings scores in principal component analysis. [file 12934_2018_998_MOESM1_ESM.xls]

## Sheet: Table S1
Additional file 1: Table S1 Concentration (nmol/mg DCW) of metabolites in S. stipitis NBRC10063 after 24 h fermentation on glucose, xylose, and GlcNAc and their factor loadings scores in principal component analysis
Metabolites	Glucose		Xylose		GlcNAc		Factor loadings (PC1)	Factor loadings (PC2)
	Mean	SD	Mean	SD	Mean	SD
2-Isopropylmalate	0.0546717	0.00542123	0.0195313	0.0011468	0.0237359	0.0114444	-0.526436	-0.755391
2-Ketoglutarate	0.357707	0.101079	0.310021	0.0637445	0.136545	0.0578521	-0.80582	-0.00808069
3-Hydroxybutyrate	0.132732	0.0255525	0.154787	0.00603557	0.257821	0.0065748	0.976112	-0.0816562
4-Hydroxy-L-proline	N. D.a	-	N. D.	-	N. D.	-	-	-
6-Phosphogluconate	0.123788	0.0308958	0.0752774	0.0145113	0.2674	0.0148315	0.867645	-0.46804
Acetoacetyl-CoA	N. D.	-	N. D.	-	N. D.	-	-	-
Acetyl-CoA	0.0375206	0.00458976	0.0282102	0.00517691	0.039206	0.0157616	0.280841	-0.533494
Adenine	1.20782	0.267599	0.931882	0.142546	0.564303	0.0277395	-0.774023	-0.162542
Adenosine	0.118801	0.0376223	1.49248	0.290372	2.95453	0.312757	0.95267	0.26756
ADP	0.667806	0.0858431	1.13745	0.0612141	1.20199	0.116265	0.760414	0.61394
ADP-D-glucose	N. D.	-	N. D.	-	N. D.	-	-	-
ADP-D-ribose	0.0329764	0.0027368	0.0647558	0.0110485	0.0269214	0.00484865	-0.373986	0.892374
AMP	0.363339	0.0452813	0.711508	0.0506348	0.724178	0.0682782	0.720002	0.677974
Anthranilate	0.0166317	0.00264848	0.0217582	0.0113765	0.0512421	0.0167815	0.903733	-0.134492
ATP	0.302617	0.0120436	0.6647	0.104819	0.881367	0.123285	0.867418	0.420423
β-Alanine	N. D.	-	N. D.	-	N. D.	-	-	-
Betaine (N,N,N-trimethylglycine)	9.41289	0.844198	7.81347	1.20592	12.3216	0.696882	0.77841	-0.538684
Cadaverine	0.00702834	0.00720617	N. D.	-	0.017631	0.0156167	0.567682	-0.438142
cAMP	0.0296905	0.00206725	0.0357792	0.0166086	0.0487114	0.00445255	0.674352	-0.0563829
Carnosine	0.0515091	0.011251	N. D.	-	0.0223426	0.0131498	-0.235934	-0.897839
CDP	0.0382985	0.00251285	0.0542959	0.00773978	0.0762165	0.0110545	0.866671	0.192752
cGMP	0.170057	0.035345	0.268744	0.0315126	0.3583	0.119874	0.794201	0.210162
Choline	3.04856	0.356613	2.16571	0.280239	2.4303	0.238988	-0.365413	-0.687532
cis-Aconitate	0.036121	0.0105631	0.0381866	0.00224718	0.112294	0.0158059	0.958624	-0.206203
Citrate	0.355634	0.0953242	0.527228	0.0817924	0.949987	0.244773	0.951099	0.0206977
CMP	0.441826	0.110925	0.69153	0.120228	1.15339	0.170254	0.964277	0.113357
CoA	0.018774	0.0035023	0.0121937	0.00394196	0.0114415	0.00402279	-0.544196	-0.558588
Creatine	0.0288683	0.00869726	0.0362216	0.0158713	0.0455024	0.0130044	0.642773	0.183963
Creatinine	0.086061	0.0226943	0.122541	0.00581225	0.146057	0.00873708	0.872558	0.36352
CTP	0.0096472	0.000691479	0.0208479	0.00734105	0.0383434	0.00634469	0.911121	0.184726
Cytidine	0.320361	0.0830603	0.424591	0.0655346	0.598088	0.0191738	0.941905	0.160099
Cytosine	0.0594352	0.0217016	0.0696237	0.0119597	0.131894	0.0266444	0.857313	-0.102504
D-2-Phosphoglecerate	N. D.	-	N. D.	-	N. D.	-	-	-
D-3-Phosphoglecerate	0.140662	0.0321205	0.227269	0.071255	0.359237	0.0560792	0.899593	0.103287
D-Erythrose-4-phosphate	N. D.	-	N. D.	-	N. D.	-	-	-
D-Fructose-1,6-biphosphate	0.151361	0.0314988	0.528353	0.0369305	0.46795	0.134716	0.579609	0.740244
D-Fructose-6-phosphate	0.468134	0.0551923	0.612567	0.0699603	0.68152	0.0533571	0.78502	0.434954
D-Galacturonate	N. D.	-	N. D.	-	N. D.	-	-	-
D-Gluconate	0.0977253	0.0132996	0.0951696	0.0100182	0.120161	0.0121758	0.76335	-0.229363
D-Glucose-1-phosphate	0.0824718	0.0152201	0.169957	0.0393033	0.163021	0.0121231	0.574045	0.731586
D-Glucose-6-phosphate	1.90648	0.244114	1.04766	0.136919	1.31255	0.154294	-0.390351	-0.813666
D-Glucuronate	N. D.	-	N. D.	-	N. D.	-	-	-
D-Glycerate	0.179906	0.0223614	0.441953	0.0904854	0.470459	0.0539242	0.699448	0.649729
D-Ribose-5-phosphate	N. D.	-	N. D.	-	N. D.	-	-	-
D-Ribulose-1,5-bisphosphate	N. D.	-	N. D.	-	N. D.	-	-	-
D-Ribulose-5-phosphate/D-Xylulose-5-phosphateb	0.075985	0.00857647	0.234227	0.0183503	0.127086	0.00547198	0.0604881	0.966875
D-Sedoheputulose-7-phosphate	0.235565	0.0427354	0.615735	0.114405	0.270587	0.0109652	-0.154772	0.864418
dATP	N. D.	-	N. D.	-	N. D.	-	-	-
dCTP	N. D.	-	N. D.	-	N. D.	-	-	-
Dihydroxyacetone phosphate	0.0661064	0.0302282	N. D.	-	N. D.	-	-0.568359	-0.659237
DL-Glyceraldehyde-3-phosphate	N. D.	-	0.498	0.086198	0.153434	0.11406	0.0107402	0.949083
DL-Homocysteine	N. D.	-	N. D.	-	N. D.	-	-	-
DL-homocystine	N. D.	-	N. D.	-	N. D.	-	-	-
dTDP	0.0104323	0.00332533	0.0177865	0.00458275	0.0164822	0.00262526	0.396015	0.678793
dTMP	N. D.	-	N. D.	-	N. D.	-	-	-
dTTP	N. D.	-	N. D.	-	N. D.	-	-	-
Flavin adenine dinucleotide	0.0173253	0.00222312	0.0200783	0.0041998	0.0275781	0.00443861	0.767985	-0.0215289
Flavin mononucleotide	0.0573925	0.00131392	0.0231645	0.00367796	0.0515063	0.00394999	0.104444	-0.968586
Fumarate	1.41046	0.165124	0.654536	0.116035	0.709874	0.140333	-0.604767	-0.730652
γ-Aminobutyrate (GABA)	0.780793	0.162669	0.953228	0.0351439	1.14336	0.0691419	0.889685	0.192379
γ-L-Glutamylcysteine	0.0777792	0.0122327	0.114325	0.00402731	0.0871435	0.0399317	0.0986396	0.54519
GDP	0.0670775	0.0128258	0.1366	0.0176739	0.190747	0.0265966	0.914048	0.348014
GDP-D-glucose	0.575314	0.0716935	0.429963	0.0392078	0.791711	0.164009	0.750913	-0.518795
Glucosamine	N. D.	-	N. D.	-	N. D.	-	-	-
Glucosamine-1-phosphate	0.298375	0.0137018	0.245498	0.0624368	1.35792	0.168151	0.943762	-0.272855
Glucosamine-6-phosphate	N. D.	-	N. D.	-	0.535094	0.0194652	0.950154	-0.228718
Glycerol-3-phosphate	1.28129	0.153929	1.74098	0.231338	1.9191	0.0744221	0.803723	0.409507
Glycine	52.2591	5.82564	32.8742	2.86682	38.3717	2.04473	-0.372711	-0.82902
Glycolate	N. D.	-	N. D.	-	N. D.	-	-	-
Glyoxylate	N. D.	-	N. D.	-	N. D.	-	-	-
GMP	0.0250498	0.0103882	0.0556707	0.0128918	0.057378	0.014863	0.643189	0.578888
GTP	0.00797822	0.00422606	0.0246912	0.0157281	0.0759378	0.0133474	0.896046	0.0230587
Guanine	30.5592	5.93043	50.8471	6.65809	26.9635	1.78559	-0.335388	0.867127
Guanosine	0.283663	0.0568532	1.31016	0.237408	2.83128	0.18433	0.974734	0.177077
Hypoxanthine	7.97708	1.27029	10.7504	1.94451	3.21142	0.0796447	-0.72448	0.564525
IMP	0.0292241	0.00797254	0.0535404	0.0220324	0.0921905	0.0270766	0.882563	0.101984
Isocitrate	0.0339298	0.0275492	0.0196693	0.0106056	0.0541335	0.0602393	0.439488	-0.306582
L-Alanine	76.4298	4.67044	51.6013	7.94735	64.9375	0.592944	-0.139318	-0.859453
L-Arginine	41.094	4.09687	58.4375	8.45342	55.4348	4.38122	0.502862	0.758845
L-Asparagine	10.9904	2.08982	16.9724	1.77378	17.7381	1.19622	0.755015	0.553637
L-Asparate	14.0235	3.52199	17.3402	2.71626	21.2845	1.6038	0.86927	0.187883
L-Citrulline	0.725678	0.152914	0.839622	0.118193	1.01703	0.104762	0.850004	0.129254
L-Cystathionine	2.95617	0.332294	2.04367	0.0793384	0.983083	0.172316	-0.908898	-0.244922
L-Cysteine	0.0647725	0.00673757	0.0384003	0.0241376	0.0951054	0.00687309	0.656795	-0.652493
L-Cysteinylglycine	N. D.	-	N. D.	-	N. D.	-	-	-
L-Cystine	N. D.	-	N. D.	-	N. D.	-	-	-
L-Glutamate	108.774	14.6829	100.15	16.6219	89.8701	7.1579	-0.425247	-0.194806
L-Glutamine	23.0059	3.55866	10.654	4.07671	25.5446	3.70056	0.380148	-0.852379
L-Histidine	32.5253	3.82607	30.3915	1.97251	26.8944	3.11524	-0.617535	-0.065967
L-Homoserine	0.592066	0.0586706	0.28596	0.0474956	0.282137	0.0243865	-0.642895	-0.703155
L-Isoleucine	10.5594	3.20364	15.5257	1.22434	19.0767	2.28192	0.884576	0.296978
L-Leucine	22.8562	5.16982	34.2955	3.30443	40.6354	3.29505	0.878878	0.391319
L-Lysine	32.1288	4.56644	52.0561	8.74175	52.7383	3.93065	0.656498	0.666116
L-Methionine	4.89885	1.0631	6.16326	0.920569	7.26945	0.819076	0.841065	0.220997
L-Ornithine	6.31654	1.09747	3.92515	0.595497	2.44743	0.175011	-0.797222	-0.372412
L-Phenylalanine	11.7151	2.09931	16.4284	2.99796	21.5445	2.18348	0.920167	0.248949
L-Proline	12.5463	0.968597	8.43132	1.25456	9.68224	0.765509	-0.351353	-0.794737
L-Serine	22.2017	4.32509	24.9467	1.74871	29.2359	2.028	0.854483	0.086312
L-Threonine	15.2938	2.30872	17.0072	3.13214	20.1819	1.83806	0.805084	0.051714
L-Tryptophan	3.11358	0.557861	4.33001	0.712392	5.49571	0.653675	0.90586	0.271613
L-Tyrosine	4.80849	0.933124	6.45319	1.10993	7.96638	0.817607	0.887094	0.272218
L-Valine	16.7949	4.2048	23.6012	1.96443	28.848	2.75	0.897551	0.299608
Lactate	1.93706	0.401754	2.52612	0.31688	3.31682	0.32519	0.945436	0.164161
Malate	12.6018	0.899015	4.86448	1.07269	6.59943	0.21996	-0.482826	-0.850907
N-Acetyl-D-glucosamine	N. D.	-	0.212374	0.0532244	388.608	43.5813	0.942419	-0.223341
N-Acetyl-D-glucosamine-6-phosphate	1.1174	0.159547	0.0686725	0.00953436	13.6622	1.61273	0.940655	-0.297914
N,N-Dimethylglycine (DMG)	N. D.	-	N. D.	-	N. D.	-	-	-
NAD+	3.42398	0.229684	3.23854	0.311911	2.72385	0.6309	-0.553262	-0.00907928
NADH	0.257313	0.0500227	0.358924	0.0357693	0.332183	0.0254022	0.365128	0.641277
NADP+	0.0366775	0.0135532	0.0248526	0.0107754	0.0377772	0.0121368	0.29089	-0.547206
NADPH	0.00398121	0.00093738	0.00470063	0.000747293	0.0077596	0.00141013	0.858865	-0.0481677
Nicotinate	0.223074	0.0395821	0.317135	0.0196542	0.490629	0.0630679	0.983088	0.0912717
Oxidized glutathione	0.731154	0.0195754	0.77879	0.0374149	1.38634	0.22961	0.947442	-0.186305
Phosphoenolpyruvate	0.0876126	0.0294663	0.0865237	0.025361	0.193362	0.0212628	0.924177	-0.210807
Phosphorate	4.36009	0.53003	9.32519	1.08892	15.6114	1.14615	0.947273	0.222283
Phosphoribosyl pyrophosphate	N. D.	-	N. D.	-	N. D.	-	-	-
Putrescine	N. D.	-	N. D.	-	N. D.	-	-	-
Pyruvate	0.77275	0.180434	0.658098	0.0549018	1.74955	0.065206	0.938971	-0.326906
Reduced glutathione	7.32812	0.753109	4.56232	0.694355	7.1743	0.434716	0.222479	-0.941078
S-Adenosyl-L-homocysteine	N. D.	-	N. D.	-	N. D.	-	-	-
S-Adenosylmethionine	0.257938	0.0997383	0.186997	0.0618627	0.0811916	0.0382118	-0.742548	-0.10344
Sarcosine (N-methylglycine)	N. D.	-	N. D.	-	N. D.	-	-	-
Shikimate	0.0142783	0.00328932	0.0165391	0.00404862	0.0272282	0.00694532	0.735268	-0.0813824
Spermidine	0.0288467	0.0146684	0.0187466	0.00927273	0.0386919	0.0197353	0.536	-0.450663
Spermine	N. D.	-	N. D.	-	N. D.	-	-	-
Succinate	5.97855	0.799166	3.83265	0.720174	6.4057	0.39313	0.416164	-0.838001
Succinyl-CoA	N. D.	-	N. D.	-	N. D.	-	-	-
Thiamine pyrophosphate	0.214918	0.00502153	0.324909	0.0204487	0.440354	0.0800726	0.897029	0.230434
Tyramine	N. D.	-	N. D.	-	0.0353589	0.00535848	0.927739	-0.218977
UDP	0.0816549	0.0165996	0.225727	0.0180986	0.111685	0.0122269	-0.0713475	0.985375
UDP-D-glucose	1.06457	0.0402168	2.22959	0.298217	0.74993	0.0300108	-0.435158	0.880536
UMP	0.0529456	0.0151841	0.137187	0.0265018	0.0518998	0.015779	-0.21582	0.887992
Uridine	1.14006	0.455491	1.40296	0.831263	1.40104	0.372382	0.198105	0.31185
UTP	0.0201491	0.00892514	0.184825	0.0624687	0.0645811	0.00482749	-0.00248664	0.967157
aNot detected
bD-Ribulose-5-phosphate and D-xylulose-5-phosphate are epimers and could not be distinguished via CE-TOFMS analysis in this study.
