# Supplementary material for: Widespread effect of N-acetyl-d-glucosamine assimilation on the metabolisms of amino acids, purines, and pyrimidines in Scheffersomyces stipitis
Source: Microb Cell Fact. 2018 Sep 25;17:153. doi: 10.1186/s12934-018-0998-4 (PMC6154936; doi:10.1186/s12934-018-0998-4)
Supplement: Supplementary file 2 — Additional file 2: Table S2. Primers used in qRT-PCR. [file 12934_2018_998_MOESM2_ESM.xls]

## Sheet: Table S2
Additional file 2: Table S2 Primers used in qRT-PCR.
Name	Sequence
SsTUB2-RT-F	ACGCTACCTTGTCGGTTCAC
SsTUB2-RT-R	GGGGTAGGCAATTTCAAGGTC
SsAROC-RT-F	TGGTCCTATCAGGTGCCCAG
SsAROC-RT-R	TGACAACCCCACCAATCGAG
SsBAT2-RT-F	ATGATCGGAACCACCGAGTC
SsBAT2-RT-R	ACCATAGTAAGGGCCAACGG
SsILV5-RT-F	TCCATGAAAGAGCCGACTGG
SsILV5-RT-R	TGGCCGTAACCTTGAGAACC
SsLEU2-RT-F	GGCTCGTTGGGTCTCTTACC
SsLEU2-RT-R	AAGTCAGGAGCAGAACCGTG
SsAAT1-RT-F	AAGGACGCTGGCTTAGAACC
SsAAT1-RT-R	CTGGCTGGGAAGACAAGGAC
SsAAT2-RT-F	CATAAGAACTGCACCAGCCG
SsAAT2-RT-R	ACTTGCTTCCACTCGTCCTG
SsAAT3-RT-F	ATTGGGGAGTGTAAGCGCAG
SsAAT3-RT-R	TCAATTCGACCAAGTCAGGCA
SsAAT22-RT-F	ACTCGGTTGTCGCTACCTTG
SsAAT22-RT-R	TCGTCCATTGTTCCTGGGTG
SsHOM2-RT-F	ATGCTGATTACGCTGGACCC
SsHOM2-RT-R	GCACACCTGGTTCTCTCCTG
